# Supplementary material for: Evaluation of Control Program Against Streptococcus agalactiae Infection in Dairy Herds During 2019–2021 in Emilia-Romagna Region, Northern Italy
Source: Front Vet Sci. 2022 Jun 23;9:904527. doi: 10.3389/fvets.2022.904527 (PMC9261462; doi:10.3389/fvets.2022.904527)
Supplement: Supplementary file 1 [file Presentation_1.ZIP]

Archive with 1 entries (1 files):
- script_STAG_paper_official.txt
