# Supplementary material for: Evaluation of Control Program Against Streptococcus agalactiae Infection in Dairy Herds During 2019–2021 in Emilia-Romagna Region, Northern Italy
Source: Front Vet Sci. 2022 Jun 23;9:904527. doi: 10.3389/fvets.2022.904527 (PMC9261462; doi:10.3389/fvets.2022.904527)
Supplement: Supplementary file 1 [file Presentation_1.ZIP › script_STAG_paper_official.txt]

library(tidyverse)
library(MASS)

setwd("Z:/BANCHE_DATI/BOVINI/STAG/paper/elaborazione statistica/paper_review")

mydt <- read_csv2(file="dati.csv")

names(mydt)
# Variables:
# "Anno"                -> Year              
# "Data prelievo"       -> Date of the sampling
# "Semestre"            -> semester
# "CD_ASL"              -> Local health board Code  
# "DS_ASL"              -> Description of the local health board
# "AllevixProprietario" -> Herd Code
# "capi"                -> Number of cattle 
# "Comune"              -> Town/City
# "totCampioni"         -> Number of samples
# "P"                   -> Number of Positive samples
# "N"                   -> Number of Negative samples
# "I"                   -> Number of Undefined samples

sum(mydt$totCampioni)#17586 samples

mydt %>% 
  mutate(positivi=as.numeric(P)) %>% 
  group_by(Anno) %>% 
  summarise(pos_sum=sum(positivi, na.rm=T))# total Positives samples during 3 years : 1260

mydt %>% 
  mutate(inq=as.numeric(I)) %>% 
  group_by(Anno) %>% 
  summarise(pos_sum=sum(inq, na.rm=T))#total Undefined samples during 3 years : 250

glimpse(mydt)
head(mydt)
summary(mydt)

################################ Cleaning and data preparation ##############################
mydt2 <- mydt %>%
  mutate(cod_allev = toupper(AllevixProprietario),
         key_sem_year = paste(Anno, Semestre)) %>% 
  relocate(cod_allev, .after = Anno) %>% 
  rename("data_prelievo"='Data prelievo') %>% 
  group_by(cod_allev, key_sem_year) %>% 
  mutate(N_controls_intraP = n()) #

mydt2 %>% 
  ungroup() %>% 
  distinct(cod_allev) #list of herds
#
#(1) Grouping records with multiple controls during the same half-year period
#(1.a) we create a numerical code for each single result [Positive = 3, Negative = 2, Undefined=1]
mydt2 <- mydt2 %>% 
  mutate(status_appoggio = case_when(I>= 1 & is.na(N) & is.na(P) ~ 1,
                                     is.na(I) & N>=1 & is.na(P) ~ 2,
                                     I>=1 & N>=1 & is.na(P) ~ 2,
                                     is.na(I) & is.na(N) & P>=1 ~ 3,
                                     I>=1 & is.na(N) & P>=1 ~ 3,
                                     is.na(I) & N>=1 & P>=1 ~ 3,
                                     I>= 1 & N>=1 & P>=1 ~ 3))
#
mydt2%>% 
  group_by(cod_allev) %>% 
  distinct(cod_allev) %>% 
  mutate(n_count=n()) %>% 
  ungroup() %>% 
  summarise(tot_herd_distinct=sum(n_count))# number of distinct herds: 2886
#
#(1.b) grouping by herd code, we collapse multi-records into one by taking the maximum results
mydt3 <- mydt2 %>% 
  arrange(key_sem_year,cod_allev, status_appoggio) %>% 
  mutate(status=max(status_appoggio)) %>% 
  distinct(key_sem_year,  .keep_all = T) %>% 
  mutate(herd_status = factor(status, levels=c(1, 2, 3), labels=c("I", "N", "P"))) 
#
#(2) Dropping herds with just one control during the three years
#(2.a) creating a key for each single semester by year
tab_pattern<- mydt3 %>% 
  group_by(cod_allev, key_sem_year) %>% 
  summarise(count_per_key = n())
#
tab_pattern2 <- tab_pattern %>% 
  pivot_wider(id_cols = cod_allev, values_from = count_per_key, names_from = key_sem_year) %>% 
  rename("first2019"='2019 1', "sec2019"='2019 2',
         "first2020"='2020 1', "sec2020"='2020 2',
         "first2021"='2021 1', "sec2021"='2021 2')

tab_pattern2 <- tab_pattern2 %>% 
  mutate(pattern_controls = paste(first2019, sec2019,
                                  first2020, sec2020,
                                  first2021, sec2021))
#
#(2.b) we collect control-patterns during the half-year periods observed
tab_appogg<-tab_pattern2 %>% 
  group_by(pattern_controls) %>% 
  count() %>% 
  filter(!(pattern_controls %in% c("1 NA NA NA NA NA",
                                   "NA 1 NA NA NA NA",
                                   "NA NA 1 NA NA NA",
                                   "NA NA NA 1 NA NA",
                                   "NA NA NA NA 1 NA",
                                   "NA NA NA NA NA 1"))) %>% 
  mutate(pattern_controls2=str_replace_all(pattern_controls, pattern="NA", replacement="0")) %>% 
  relocate(pattern_controls2, .before=n) %>% 
  ungroup() %>% 
  select(-pattern_controls)
#
#(2.c) we exclude herds with just 1 control during 3 years (no. 55 in total)
to_be_excl <- tab_pattern2 %>% 
  filter(pattern_controls %in% c("1 NA NA NA NA NA",
                                 "NA 1 NA NA NA NA",
                                 "NA NA 1 NA NA NA",
                                 "NA NA NA 1 NA NA",
                                 "NA NA NA NA 1 NA",
                                 "NA NA NA NA NA 1")) %>% 
  dplyr::select(cod_allev)

mydt4 <- anti_join(mydt3, to_be_excl, by="cod_allev")
#
#summary of herds by half-period observed
mydt4 %>%group_by(key_sem_year) %>%summarise(n_herd=n()) 
#
################################ ENTRIES & EXITS definition #################################
#
#(3) we create a subset for each half-year key
first2019 <- mydt4 %>% 
  arrange(Anno, Semestre) %>% 
  filter(key_sem_year=="2019 1") %>% 
  dplyr::select(key_sem_year,cod_allev, status, herd_status)

second2019 <- mydt4 %>% 
  arrange(Anno, Semestre) %>% 
  filter(key_sem_year=="2019 2")%>% 
  dplyr::select(key_sem_year,cod_allev, status, herd_status)

first2020 <- mydt4 %>% 
  arrange(Anno, Semestre) %>% 
  filter(key_sem_year=="2020 1")%>% 
  dplyr::select(key_sem_year,cod_allev, status, herd_status)

second2020 <- mydt4 %>% 
  arrange(Anno, Semestre) %>% 
  filter(key_sem_year=="2020 2")%>% 
  dplyr:: select(key_sem_year,cod_allev, status, herd_status)

first2021 <- mydt4 %>% 
  arrange(Anno, Semestre) %>% 
  filter(key_sem_year=="2021 1")%>% 
  dplyr::select(key_sem_year,cod_allev, status, herd_status)

second2021 <- mydt4 %>% 
  arrange(Anno, Semestre) %>% 
  filter(key_sem_year=="2021 2")%>% 
  dplyr::select(key_sem_year, cod_allev, status, herd_status)
#
#
#
#(4) Defining ENTRIES = all herd-codes not present during the PREVIOUS half-year period
entry2019_2 <- left_join(second2019, first2019, by="cod_allev")
entry<-entry2019_2 %>% 
  filter(is.na(key_sem_year.y )) %>% 
  rename("entry_key_sem_year"="key_sem_year.x", "status" ="status.x", "entry_status"="herd_status.x" ) %>% 
  dplyr::select(entry_key_sem_year, cod_allev,status,entry_status)

entry2020_1 <- left_join(first2020, second2019, by="cod_allev")
entry2<-entry2020_1 %>% 
  filter(is.na(key_sem_year.y )) %>% 
  rename("entry_key_sem_year"="key_sem_year.x", "status" ="status.x", "entry_status"="herd_status.x" ) %>% 
  dplyr::select(entry_key_sem_year, cod_allev,status,entry_status)


entry2020_2 <- left_join(second2020, first2020, by="cod_allev")
entry3<-entry2020_2 %>% 
  filter(is.na(key_sem_year.y )) %>% 
  rename("entry_key_sem_year"="key_sem_year.x", "status" ="status.x", "entry_status"="herd_status.x" ) %>% 
  dplyr::select(entry_key_sem_year, cod_allev,status,entry_status)

entry2021_1 <- left_join(first2021, second2020, by="cod_allev")
entry4<-entry2021_1 %>% 
  filter(is.na(key_sem_year.y )) %>% 
  rename("entry_key_sem_year"="key_sem_year.x", "status" ="status.x", "entry_status"="herd_status.x" ) %>% 
  dplyr::select(entry_key_sem_year, cod_allev,status,entry_status)

entry2021_2 <- left_join(second2021,first2021 , by="cod_allev")
entry5<-entry2021_2 %>% 
  filter(is.na(key_sem_year.y )) %>% 
  rename("entry_key_sem_year"="key_sem_year.x", "status" ="status.x", "entry_status"="herd_status.x" ) %>% 
  dplyr::select(entry_key_sem_year, cod_allev,status,entry_status)

entry_tot <- bind_rows(entry, entry2, entry3, entry4, entry5)
# rm(entry, entry2, entry3, entry4, entry5, 
#    entry2019_2, entry2020_1, entry2020_2, entry2021_1, entry2021_2)
#
#
#(5) Defining EXITS = all herd-codes not present during the NEXT half-year period
exit2019_1 <- left_join(first2019, second2019, by="cod_allev")
exit<-exit2019_1 %>% 
  filter(is.na(key_sem_year.y )) %>% 
  rename("exit_key_sem_year"="key_sem_year.x", "status" ="status.x", "exit_status"="herd_status.x" ) %>% 
  dplyr::select(exit_key_sem_year, cod_allev,status,exit_status)

exit2019_2 <- left_join(second2019, first2020, by="cod_allev")
exit2<-exit2019_2 %>% 
  filter(is.na(key_sem_year.y )) %>% 
  rename("exit_key_sem_year"="key_sem_year.x", "status" ="status.x", "exit_status"="herd_status.x" ) %>% 
  dplyr::select(exit_key_sem_year, cod_allev,status,exit_status)

exit2020_1 <- left_join(first2020, second2020, by="cod_allev")
exit3<-exit2020_1 %>% 
  filter(is.na(key_sem_year.y )) %>% 
  rename("exit_key_sem_year"="key_sem_year.x", "status" ="status.x", "exit_status"="herd_status.x" ) %>% 
  dplyr::select(exit_key_sem_year, cod_allev,status,exit_status)

exit2020_2 <- left_join(second2020, first2021, by="cod_allev")
exit4<-exit2020_2 %>% 
  filter(is.na(key_sem_year.y )) %>% 
  rename("exit_key_sem_year"="key_sem_year.x", "status" ="status.x", "exit_status"="herd_status.x" ) %>% 
  dplyr::select(exit_key_sem_year, cod_allev,status,exit_status)

exit2021_1 <- left_join(first2021, second2021, by="cod_allev")
exit5<-exit2021_1 %>% 
  filter(is.na(key_sem_year.y )) %>% 
  rename("exit_key_sem_year"="key_sem_year.x", "status" ="status.x", "exit_status"="herd_status.x" ) %>% 
  dplyr::select(exit_key_sem_year, cod_allev,status,exit_status)

exit_tot <- bind_rows(exit, exit2, exit3, exit4, exit5)
# rm(exit, exit2, exit3, exit4, exit5, exit2019_1,
#    exit2019_2, exit2020_1, exit2020_2, exit2021_1)#
#
################################ INCIDENCE & RECOVERIES definition ###################################
# We use dataset created during the previous steps:
# first2019 -> first 6-months of 2019
# second2019 -> second 6-months of 2019
# first2020-> first 6-months of 2020
# second2020-> second 6-months of 2020
# first2021-> first 6-months of 2021
# second2021-> second 6-months of 2021
#
#(6) New cases of STAG from T-1 to T
dtNegPrec <- first2019 %>% filter(status==2)# negatives at T-1
dtPosSucc <- second2019 %>% filter(status==3)# positives at T
stat_change <-inner_join(dtNegPrec, dtPosSucc, by="cod_allev")

dtNegPrec <- second2019 %>% filter(status==2)
dtPosSucc <- first2020 %>% filter(status==3)
stat_change2 <-inner_join(dtNegPrec, dtPosSucc, by="cod_allev")

dtNegPrec <- first2020 %>% filter(status==2)
dtPosSucc <- second2020 %>% filter(status==3)
stat_change3 <-inner_join(dtNegPrec, dtPosSucc, by="cod_allev")

dtNegPrec <- second2020 %>% filter(status==2)
dtPosSucc <- first2021 %>% filter(status==3)
stat_change4 <-inner_join(dtNegPrec, dtPosSucc, by="cod_allev")

dtNegPrec <- first2021 %>% filter(status==2)
dtPosSucc <- second2021 %>% filter(status==3)
stat_change5 <-inner_join(dtNegPrec, dtPosSucc, by="cod_allev")

status_chgINC <- bind_rows(stat_change, stat_change2, stat_change3, 
                           stat_change4, stat_change5)
# rm(dtNegPrec, dtPosSucc, stat_change, stat_change2, stat_change3, stat_change4, stat_change5)
#
#
#(7) Recoveries from T-1 to T
dtPosPrec <- first2019 %>% filter(status==3)
dtNegSucc <- second2019 %>% filter(status==2)
stat_change <-inner_join(dtPosPrec, dtNegSucc, by="cod_allev")

dtPosPrec <- second2019 %>% filter(status==3)
dtNegSucc <- first2020 %>% filter(status==2)
stat_change2 <-inner_join(dtPosPrec, dtNegSucc, by="cod_allev")

dtPosPrec <- first2020 %>% filter(status==3)
dtNegSucc <- second2020 %>% filter(status==2)
stat_change3 <-inner_join(dtPosPrec, dtNegSucc, by="cod_allev")

dtPosPrec <- second2020 %>% filter(status==3)
dtNegSucc <- first2021 %>% filter(status==2)
stat_change4 <-inner_join(dtPosPrec, dtNegSucc, by="cod_allev")

dtPosPrec <- first2021 %>% filter(status==3)
dtNegSucc <- second2021 %>% filter(status==2)
stat_change5 <-inner_join(dtPosPrec, dtNegSucc, by="cod_allev")


status_chgREC <- bind_rows(stat_change, stat_change2, stat_change3, 
                           stat_change4, stat_change5)
# rm(dtPosPrec, dtNegSucc, stat_change, stat_change2, stat_change3, stat_change4, stat_change5)
#
#
#(8) Overall change of status 
status_chg <- bind_rows(status_chgINC,status_chgREC)
glimpse(status_chg)
status_chg <- status_chg %>% 
  rename("key_sem_year"="key_sem_year.y",
         "status_prec" = "status.x",
         "herd_status_prec"="herd_status.x",
         "status_curr" = "status.y",
         "herd_status_curr" = "herd_status.y") %>% 
  dplyr::select(-key_sem_year.x)
#
#
################################ Middle parameters definition #########################################
# 
sum(mydt4$totCampioni)# 17026 total number of samples
mydt4 %>% 
  mutate(positivi=as.numeric(P)) %>% 
  group_by(Anno) %>% 
  summarise(pos_sum=sum(positivi, na.rm=T))# 1170 number of positive samples

mydt4 %>% 
  mutate(inq=as.numeric(I)) %>% 
  group_by(Anno) %>% 
  summarise(pos_sum=sum(inq, na.rm=T))#236 number of undefined samples

mydt4 %>% 
  mutate(neg=as.numeric(N)) %>% 
  group_by(Anno) %>% 
  summarise(pos_sum=sum(neg, na.rm=T))#15620 number of negative samples
#
#(9) N
tab_N <-mydt4 %>% 
  group_by(key_sem_year) %>% 
  distinct(cod_allev) %>%
  summarise(N_herd=n()) %>% 
  print()
#
#(10) INF
tab_INF <- mydt4 %>% 
  group_by(key_sem_year) %>% 
  filter(status==3) %>% 
  summarise(N_INF=n())
#
#(11) S.ENT & I.ENT
tabI_ENT <- entry_tot %>% 
  filter(status==3) %>% 
  group_by(entry_key_sem_year) %>% 
  summarise(I_ENT = n())%>% 
  rename("key_sem_year"="entry_key_sem_year")

tabS_ENT <- entry_tot %>% 
  filter(status==2) %>% 
  group_by(entry_key_sem_year) %>% 
  summarise(S_ENT = n()) %>% 
  rename("key_sem_year"="entry_key_sem_year")
#
#(12) IE & NIE
tabI_Exit <- exit_tot %>% 
  filter(status==3) %>% 
  group_by(exit_key_sem_year) %>% 
  summarise(I_E = n())%>% 
  rename("key_sem_year"="exit_key_sem_year")

tabNI_Exit <- exit_tot %>% 
  filter(status==2) %>% 
  group_by(exit_key_sem_year) %>% 
  summarise(NI_E = n()) %>% 
  rename("key_sem_year"="exit_key_sem_year")
#
#(13) INC & REC
tab_INC <- status_chg %>% 
  filter(status_prec==2 & status_curr==3) %>% 
  group_by(key_sem_year) %>% 
  summarise(INC=n())

tab_REC<- status_chg %>% 
  filter(status_prec==3 & status_curr==2) %>% 
  group_by(key_sem_year) %>% 
  summarise(REC=n())
#
#(14) Merging previous tables:
# tab_N -> N by semester
# tab_INF -> No. Infections
# tabI_ENT -> No. Infected Entries
# tabS_ENT -> No. Susceptible Entries
# tabI_Exit -> No. Infected Exits
# tabNI_Exit -> No. Non-Infection Exits
# tab_REC -> No. Recoveries
# tab_INC -> No. incidence
tab_output <- left_join(tab_N,tabS_ENT, by="key_sem_year" )
tab_output <- left_join(tab_output,tabI_ENT, by="key_sem_year" )
tab_output <- left_join(tab_output, tab_INF, by="key_sem_year")
tab_output <- left_join(tab_output, tabI_Exit, by="key_sem_year")
tab_output <- left_join(tab_output, tabNI_Exit, by="key_sem_year")
tab_output <- left_join(tab_output, tab_REC, by="key_sem_year")
tab_output <- left_join(tab_output, tab_INC, by="key_sem_year")
tab_lastSem <- tab_output %>% 
  filter(is.na(NI_E)==T) %>% 
  mutate(NI_E=0, I_ENT=0, I_E=0)
tab_output2 <- bind_rows(tab_output, tab_lastSem)
tab_output <- tab_output2 %>% drop_na(NI_E)
#
#(15) INI
appoggio <- tab_INF %>% 
  mutate(new_key = case_when(key_sem_year=="2019 1"~ "2019 2", 
                             key_sem_year=="2019 2"~ "2020 1", 
                             key_sem_year=="2020 1"~ "2020 2",
                             key_sem_year=="2020 2"~ "2021 1",
                             key_sem_year=="2021 1"~ "2021 2")) %>% 
  dplyr::select(-key_sem_year) %>% 
  rename("key_sem_year"="new_key", "INI"="N_INF")
appoggio2 <- tab_output %>% 
  dplyr::select(key_sem_year)

tab_INI <- left_join(appoggio2, appoggio ,by="key_sem_year")
tab_output <- left_join(tab_output, tab_INI, by="key_sem_year")  
#
#(16) INS
appoggio <- tab_output %>%  
  mutate(tempINS = N_herd - N_INF,
         new_key = case_when(key_sem_year=="2019 1"~ "2019 2", 
                             key_sem_year=="2019 2"~ "2020 1", 
                             key_sem_year=="2020 1"~ "2020 2",
                             key_sem_year=="2020 2"~ "2021 1",
                             key_sem_year=="2021 1"~ "2021 2")) %>%
  dplyr::select(-key_sem_year, -N_herd, -S_ENT, 
                -I_ENT, -N_INF, -I_E, -NI_E, -REC, 
                -INC, -INI) %>% 
  rename("key_sem_year"="new_key")
appoggio2 <- tab_output %>% 
  dplyr::select(key_sem_year)

tab_INS <- left_join(appoggio2, appoggio ,by="key_sem_year")   
tab_output <- left_join(tab_output, tab_INS, by="key_sem_year")  

tab_output <- tab_output %>% 
  rename("INS"="tempINS") 
tab_output <-tab_output%>% 
  relocate(INI, .after = I_ENT)
#
#(17) ANS: INS+(0.5*( + REC - INC - NIE))
tab_ANS <- tab_output %>% 
  group_by(key_sem_year) %>% 
  mutate(ANS=INS+(0.5*(S_ENT + REC - INC - NI_E))) %>% 
  dplyr::select(-N_herd, -S_ENT, 
                -I_ENT, -N_INF, -I_E, -NI_E, -REC, 
                -INC, -INI, -INS)
#
#(18) ANI: INI+(0.5*(I.ENT + INC - REC - IE))
tab_ANI <- tab_output %>% 
  group_by(key_sem_year) %>% 
  mutate(ANI=INI+(0.5*(I_ENT + INC - REC - I_E))) %>% 
  dplyr::select(-N_herd, -S_ENT, 
                -I_ENT, -N_INF, -I_E, -NI_E, -REC, 
                -INC, -INI, -INS)
#
#(19) Merging previous tables
tab_output <- left_join(tab_output, tab_ANS, by="key_sem_year")
tab_output <- left_join(tab_output, tab_ANI, by="key_sem_year")
#
#(20) IEr: Infected entries rate = IE/ANI
tab_output <- tab_output %>% 
  mutate(IEr=I_E / ANI) %>% 
  relocate(IEr, .after = I_E)
#
#(21) RECr: Recovery rate = REC/ANI
tab_output <- tab_output %>% 
  mutate(RECr=REC / ANI) %>% 
  relocate(RECr, .after = REC)
#
#(22) NIEr: Non-infection rate = NIE/ANS
tab_output <- tab_output %>% 
  mutate(NIEr= NI_E / ANS) %>% 
  relocate(NIEr, .after = NI_E)
#
#(23) INCr: Incidence rate = INC/ANS
tab_output <- tab_output %>% 
  mutate(INCr= INC / ANS) %>% 
  relocate(INCr, .after = INC)
#
#(24) Ap: Apparent Prevalence = INF/N
tab_output <- tab_output %>% 
  mutate(AP = N_INF / N_herd, 
         AP2 = AP*100,
         IEr2 = IEr*100, 
         INCr2 = INCr*100, 
         RECr2 = RECr*100, 
         NIEr2=NIEr*100, 
  ) %>% 
  relocate(AP , .after = N_INF) %>% 
  relocate(ANI, .after=INI) %>% 
  relocate(REC, .after=IEr) %>% 
  relocate(RECr, .after=REC) %>% 
  relocate(RECr2, .after=RECr) %>% 
  relocate(NI_E, .after=ANS) %>% 
  relocate(NIEr, .after=NI_E) %>% 
  relocate(NIEr2, .after=NIEr) %>%
  rename("N"="N_herd", "SENT"="S_ENT",
         "IENT"="I_ENT", 
         "INF"="N_INF",
         "IE"="I_E",
         "NIE"="NI_E")
#
#(25) Layout of the table 2 
tab_output <- tab_output %>% 
  relocate(IE , .after = ANI) %>% 
  relocate(IEr , .after = IE) %>% 
  relocate(IEr2 , .after = IEr) %>% 
  relocate(INC, .after=NIEr) %>% 
  relocate(INCr, .after=INC) %>% 
  
  relocate(INF, .after=INCr) %>% 
  relocate(AP, .after=INF) %>% 
  relocate(AP2 , .after = AP) %>% 
  relocate(NIEr2, .after=NIEr) %>% 
  relocate(INCr2, .after=INCr)

tab_output2 <- tab_output %>% 
  dplyr::select(key_sem_year ,N,
                SENT,IENT,
                INI,ANI,
                IE ,IEr2 ,
                REC,RECr2 ,
                INS,ANS  ,
                NIE,NIEr2 ,
                INC , INCr2,
                INF, AP2)
#
#(25) Frequency table 1
mydt4%>% 
  group_by(cod_allev) %>% 
  distinct(cod_allev) %>% 
  nrow()

table_1 <- mydt4 %>% 
  dplyr::select(cod_allev, key_sem_year, herd_status, status) %>% 
  mutate(stat=if_else(herd_status=="P", 1, 0)) %>% 
  group_by(cod_allev) %>% 
  summarise(freq=sum(stat)) 

table(table_1$freq)  
table(table_1$freq)/nrow(table_1)

table_1a <- data.frame(table(table_1$freq), round((table(table_1$freq)/nrow(table_1))*100, 1))
#
#(26) Chart Incidence rate
tab_output %>% 
  filter(!is.na(INCr2)) %>% 
  mutate(sd=sd(INCr2, na.rm=T),
         ef=exp(1.96/sqrt(INC))) %>%
  ggplot(aes(x=key_sem_year))+
  geom_pointrange(aes(y=INCr2, ymin=INCr2*(ef^(-1)), ymax=INCr2*ef)) +
  labs(x = "Six-months period", y = "Incidence Rate (%)") +
  theme_classic()
ggsave("Incidence_rate.jpeg", width = 11, height = 7, units = "cm" )
#
#(27) Chart Prevalence
est.binom <- function(x) binom.test(x)$estimate 
ci.binom <- function(x) binom.test(x)$conf.int 

tab_output3 <- tab_output %>% mutate(NON_inf= N-INF)
tab_output3 <- data.frame(tab_output3, 
                          prop=round(apply(tab_output3[,c("INF","NON_inf")], 1, est.binom),2), 
                          round(t(apply(tab_output3[,c("INF","NON_inf")], 1, ci.binom)),2)
)
library(scales)
tab_output3 %>% 
  ggplot(aes(x=key_sem_year))+
  geom_pointrange(aes(y=prop, ymin=X1, ymax=X2)) +
  labs(x = "Six-months period", y = "Apparent Prevalence (%)") +
  theme_classic()+
  scale_y_continuous(labels = percent_format()) + expand_limits(y = 0) 
ggsave("Apparent_prevalence.jpeg", width = 11, height = 7, units = "cm" )
#
################################ Negative Binomial Model Estimation###########################
#(28)Number of total entries
tab_output <- tab_output %>% 
              mutate(NENT=SENT+IENT)
#
#(29)ENTRY RATE
model <- glm.nb(NENT ~ 1, data = tab_output)
summary(model)
meanER <- exp(coef(model))
meanER

model <- glm.nb(NENT ~ 1 + offset(log(N)), data = tab_output)
summary(model)
estimateER <- exp(coef(model))*200
estimateER
ic_ER <- exp(confint(model))*200
ic_ER
#
#(30) EXIT RATE unrelated to infection
model <- glm.nb(NIE ~ 1, data = tab_output)
summary(model)
meanEXRS <- exp(coef(model))
meanEXRS

model <- glm.nb(NIE ~ 1 + offset(log(INS)),  data = tab_output)
summary(model)
estimateEXRS <- exp(coef(model))*200
estimateEXRS

icEXRS<-exp(confint(model))*200
icEXRS
#
#(31) EXIT RATE related to infection
model <- glm.nb(IE ~ 1,  data = tab_output)
summary(model)
meanEXRI <- exp(coef(model))
meanEXRI

model <- glm.nb(IE ~ 1 + offset(log(INI)), data=tab_output)
summary(model)
estimateEXRI <- exp(coef(model))*200
estimateEXRI

ic_EXRI <- exp(confint(model))*200
ic_EXRI
#
#(32) RECOVERY rate
model <- glm.nb(REC ~ 1, data=tab_output)
summary(model)
meanREC <- exp(coef(model))

model <- glm.nb(REC ~ 1 + offset(log(INI)), data=tab_output)
summary(model)
estimateREC <- exp(coef(model))*200
estimateREC

ic_REC <- exp(confint(model))*200
ic_REC
#
#(33) PROPORTION OF ENTRIES SUSCEPTIBLE
prop_susc_entries <- mean(tab_output$SENT, na.rm=T)/mean(tab_output$NENT, na.rm=T)
prop_susc_entries

prop_inf_entries <- mean(tab_output$IENT, na.rm=T)/mean(tab_output$NENT, na.rm=T)
prop_inf_entries
#
#(34) TRASMISSION parameter
model <- glm.nb(INC ~ 1, data=tab_output )
summary(model)
meanBETA <- exp(coef(model))

model <- glm.nb(INC ~ 1 + offset(log(INS*(INF/N))), data=tab_output)
summary(model)
estimateBETA <- (1-exp(coef(model)))*200

ic_beta <- (1-exp(confint(model)))*200
ic_beta
#
#(35) PROPORTION OF ENTRIES SUSCEPTIBLE
prop_susc_entries <- mean(tab_output$SENT, na.rm=T)/mean(tab_output$NENT, na.rm=T)
prop_susc_entries

prop_inf_entries <- mean(tab_output$IENT, na.rm=T)/mean(tab_output$NENT, na.rm=T)
prop_inf_entries
